# Supplementary material for: Identification and comparison of heart-rate dynamics during cycle ergometer and treadmill exercise
Source: PLoS One. 2019 Aug 22;14(8):e0220826. doi: 10.1371/journal.pone.0220826 (PMC6705825; doi:10.1371/journal.pone.0220826)
Supplement: S1 File — The input (work rate) is the variable “Signal_Power_ident”; the output (heart rate) is the variable “BPM_HRMI”. (ZIP) [file pone.0220826.s001.zip]

Archive with 25 entries (25 files):
- Ergometer101.mat
- Ergometer102.mat
- Ergometer103.mat
- Ergometer104.mat
- Ergometer105.mat
- Ergometer106.mat
- Ergometer107.mat
- Ergometer108.mat
- Ergometer109.mat
- Ergometer110.mat
- Ergometer111.mat
- Ergometer112.mat
- Ergometer113.mat
- Ergometer114.mat
- Ergometer115.mat
- Ergometer116.mat
- Ergometer117.mat
- Ergometer118.mat
- Ergometer119.mat
- Ergometer120.mat
- Ergometer121.mat
- Ergometer122.mat
- Ergometer123.mat
- Ergometer124.mat
- Ergometer125.mat
