# Supplementary material for: Identification and comparison of heart-rate dynamics during cycle ergometer and treadmill exercise
Source: PLoS One. 2019 Aug 22;14(8):e0220826. doi: 10.1371/journal.pone.0220826 (PMC6705825; doi:10.1371/journal.pone.0220826)
Supplement: S2 File — The input (speed) is the variable “speed_XX”; the output (heart rate) is the variable “HR_ist_XX” where XX refers to the file number. (ZIP) [file pone.0220826.s002.zip]

Archive with 48 entries (48 files):
- HRcondata_1011.mat
- HRcondata_1012.mat
- HRcondata_1013.mat
- HRcondata_1018.mat
- HRcondata_1019.mat
- HRcondata_952.mat
- HRcondata_953.mat
- HRcondata_954.mat
- HRcondata_955.mat
- HRcondata_956.mat
- HRcondata_957.mat
- HRcondata_958.mat
- HRcondata_959.mat
- HRcondata_960.mat
- HRcondata_961.mat
- HRcondata_962.mat
- HRcondata_963.mat
- HRcondata_970.mat
- HRcondata_971.mat
- HRcondata_973.mat
- HRcondata_974.mat
- HRcondata_975.mat
- HRcondata_977.mat
- HRcondata_978.mat
- HRcondata_979.mat
- HRcondata_980.mat
- HRcondata_981.mat
- HRcondata_982.mat
- HRcondata_983.mat
- HRcondata_984.mat
- HRcondata_985.mat
- HRcondata_986.mat
- HRcondata_987.mat
- HRcondata_988.mat
- HRcondata_989.mat
- HRcondata_990.mat
- HRcondata_991.mat
- HRcondata_993.mat
- HRcondata_994.mat
- HRcondata_995.mat
- HRcondata_996.mat
- HRcondata_1000.mat
- HRcondata_1001.mat
- HRcondata_1003.mat
- HRcondata_1004.mat
- HRcondata_1007.mat
- HRcondata_1008.mat
- HRcondata_1010.mat
